# Supplementary material for: Effects of carvedilol on human prostate tissue contractility and stromal cell growth pointing to potential clinical implications
Source: Pharmacol Rep. 2024 Jun 11;76(4):807–22. doi: 10.1007/s43440-024-00605-5 (PMC11294394; doi:10.1007/s43440-024-00605-5)
Supplement: Supplementary file 1 — Supplementary file1 (XLSX 15 KB) [file 43440_2024_605_MOESM1_ESM.xlsx]

## Sheet: Sheet1
				F (DFn, DFd)	P	Test						T	P	Test
	PE	carvedilol 10 nM	treatment	F (1, 28) = 0.8089	P=0.3761	2way ANOVA			PE	carvedilol 10 nM	Emax	t4=0.317	P=0.7671	paired t test
			interaction	F (6, 28) = 0.6585	P=0.6832						EC50	t4=0.4233	P=0.6938	paired t test
		carvedilol 100 nM	treatment	F (1, 28) = 1.928	P=0.1759	2way ANOVA				carvedilol 100 nM	Emax	t4=1.207	P=0.2941	paired t test
			interaction	F (6, 28) = 0.6302	P=0.7049						EC50	t4=2.523	P=0.0651	paired t test
		carvedilol 1 µM	treatment	F (1, 35) = 4.740	P=0.0363	2way ANOVA				carvedilol 1 µM	Emax	t5=1.33	P=0.2411	paired t test
			interaction	F (6, 35) = 1.849	P=0.1179						EC50	t5=3.048	P=0.0285	paired t test
		carvedilol 10 µM	treatment	F (1, 36) = 31.00	P<0.0001	2way ANOVA				carvedilol 10 µM	Emax	t4=0.009799	P=0.9927	paired t test
			interaction	F (8, 36) = 3.489	P=0.0044						EC50	t4=8.271	P=0.0012	paired t test
		post-hoc comparison
			30 μM		P=0.0005	Sidak's multiple comparisons test
			100 μM		P=0.0004	Sidak's multiple comparisons test			MTX	carvedilol 10 nM	Emax	t4=0.2705	P=0.8002	paired t test
			300 μM		P=0.0315	Sidak's multiple comparisons test					EC50	t4=0.3029	P=0.7771	paired t test
	MTX	carvedilol 10 nM	treatment	F (1, 36) = 0.05251	P=0.82	2way ANOVA				carvedilol 100 nM	Emax	t4=2.159	P=0.097	paired t test
			interaction	F (8, 36) = 0.2605	P=0.9746						EC50	t4=5.627	P=0.0049	paired t test
		carvedilol 100 nM	treatment	F (1, 36) = 0.0002533	P=0.9874	2way ANOVA				carvedilol 1 µM	Emax	t4=0.7702	P=0.4842	paired t test
			interaction	F (8, 36) = 5.204	P=0.0002						EC50	t4=7.501	P=0.0017	paired t test
		post-hoc comparison
			10 μM		P=0.0073	Sidak's multiple comparisons test
										carvedilol 10 µM	Emax	t4=0.6705	P=0.5393	paired t test
											EC50	t4=8.267	P=0.0012	paired t test
		carvedilol 1 µM	treatment	F (1, 36) = 9.141	P=0.0046	2way ANOVA
			interaction	F (8, 36) = 3.368	P=0.0056
		post-hoc comparison							NA	carvedilol 10 nM	Emax	t4=1.09	P=0.3368	paired t test
			10 μM		P=0.0323	Sidak's multiple comparisons test					EC50	t4=2.787	P=0.0495	paired t test
			30 μM		P=0.0023	Sidak's multiple comparisons test
										carvedilol 100 nM	Emax	t4=0.5955	P=0.5836	paired t test
		carvedilol 10 µM	treatment	F (1, 36) = 56.15	P<0.0001	2way ANOVA					EC50	t4=3.341	P=0.0288	paired t test
			interaction	F (8, 36) = 4.902	P=0.0004
		post-hoc comparison
			10 μM		P=0.0004	Sidak's multiple comparisons test				carvedilol 1 µM	Emax	t4=0.7438	P=0.4983	paired t test
			30 μM		P<0.0001	Sidak's multiple comparisons test					EC50	t4=6.219	P=0.0034	paired t test
			100 μM		P<0.0001	Sidak's multiple comparisons test
			300 μM		P=0.0172	Sidak's multiple comparisons test
										carvedilol 10 µM	Emax	t4=0.6381	P=0.5581	paired t test
											EC50	t4=6.2	P=0.0034	paired t test
	NA	carvedilol 10 nM	treatment	F (1, 36) = 8.369	P=0.0064	2way ANOVA
			interaction	F (8, 36) = 1.010	P=0.4461
									EFS	carvedilol 10 nM	Emax	t4=1.387	P=0.2378	paired t test
											Ef50	t4=0.03279	P=0.9754	paired t test
		carvedilol 100 nM	treatment	F (1, 36) = 2.599	P=0.1156	2way ANOVA
			interaction	F (8, 36) = 2.539	P=0.0265
		post-hoc comparison								carvedilol 100 nM	Emax	t5=1.683	P=0.1532	paired t test
			3 μM		P=0.0114	Sidak's multiple comparisons test					Ef50	t5=1.104	P=0.3199	paired t test
		carvedilol 1 µM	treatment	F (1, 36) = 3.720	P=0.0617	2way ANOVA				carvedilol 1 µM	Emax	t4=0.9803	P=0.3824	paired t test
			interaction	F (8, 36) = 1.769	P=0.1159						Ef50	t4=1.113	P=0.328	paired t test
		carvedilol 10 µM	treatment	F (1, 36) = 65.56	P<0.0001	2way ANOVA				carvedilol 10 µM	Emax	t4=2.524	P=0.0651	paired t test
			interaction	F (8, 36) = 6.301	P<0.0001						Ef50	t4=1.751	P=0.1549	paired t test
		post-hoc comparison
			3 μM		P=0.0137	Sidak's multiple comparisons test
			10 μM		P<0.0001	Sidak's multiple comparisons test			U46619	carvedilol 10 µM	Emax	t6=0.1381	P=0.8947	paired t test
			30 μM		P<0.0001	Sidak's multiple comparisons test					EC50	t6=1.014	P=0.3495	paired t test
			100 μM		P=0.0013	Sidak's multiple comparisons test
	EFS	carvedilol 10 nM	treatment	F (1, 20) = 4.427	P=0.0417	mixed ANOVA			ET-1	carvedilol 10 µM	Emax	t4=0.864	P=0.4363	paired t test
			interaction	F (4, 40) = 0.6728	P=0.6418						EC50	t4=1.141	P=0.3175	paired t test
		carvedilol 100 nM	treatment	F (1, 25) = 7.293	P=0.0122	mixed ANOVA
			interaction	F (4, 25) = 1.416	P=0.2577
									PE-KCL	carvedilol 10 nM		t8=1.087	P=0.3088	paired t test
										carvedilol 100 nM		t9=0.3801	P=0.7127	paired t test
		carvedilol 1 µM	treatment	F (1, 20) = 9.094	P=0.0068	mixed ANOVA				carvedilol 1 µM		t11=1.1	P=0.2947	paired t test
			interaction	F (4, 20) = 0.7258	P=0.5847					carvedilol 10 µM		t8=1.492	P=0.1739	paired t test
									MTX-KCL	carvedilol 10 nM		t8=0.04763	P=0.9632	paired t test
		carvedilol 10 µM	treatment	F (1, 20) = 14.15	P=0.0012	mixed ANOVA				carvedilol 100 nM		t9=0.5141	P=0.6196	paired t test
			interaction	F (4, 20) = 2.487	P=0.0763					carvedilol 1 µM		t8=0.1445	P=0.8887	paired t test
		post-hoc comparison								carvedilol 10 µM		t8=2.304	P=0.0501	paired t test
			16Hz		P=0.0222	Sidak's multiple comparisons test
			32Hz		P=0.0136	Sidak's multiple comparisons test			NA-KCL	carvedilol 10 nM		t8=1.903	P=0.0935	paired t test
										carvedilol 100 nM		t9=1.137	P=0.285	paired t test
										carvedilol 1 µM		t9=1.035	P=0.3275	paired t test
	U46619	carvedilol 10 µM	treatment	F (1, 48) = 0.4970	P=0.4842	2way ANOVA				carvedilol 10 µM		t8=2.005	P=0.0799	paired t test
			interaction	F (7, 48) = 0.02279	P>0.9999
	ET-1	carvedilol 10 µM	treatment	F (1, 20) = 25.72	P<0.0001	2way ANOVA
			interaction	F (4, 20) = 1.172	P=0.3527
		post-hoc comparison
			0.3 μM		P=0.0226	Sidak's multiple comparisons test
			1 μM		P<0.0195	Sidak's multiple comparisons test
	KCl	each patient		F (2, 729) = 0.8442	P=0.4303	Ordinary one-way ANOVA
	colony-covered area			F (3, 20) = 126.4	P<0.0001	Ordinary one-way ANOVA
		control vs. 0.5 µM			P<0.0001	Dunnett's multiple comparisons test
		control vs. 1 µM			P<0.0001	Dunnett's multiple comparisons test
		control vs. 10 µM			P<0.0001	Dunnett's multiple comparisons test
	number of colonies			F (3, 20) = 221.7	P<0.0001	Ordinary one-way ANOVA
		control vs. 0.5 µM			P<0.0001	Dunnett's multiple comparisons test
		control vs. 1 µM			P<0.0001	Dunnett's multiple comparisons test
		control vs. 10 µM			P<0.0001	Dunnett's multiple comparisons test
	CCK-8-24h			F (4, 20) = 129.9	P<0.0001	Ordinary one-way ANOVA
		control vs. 0.1 µM			P=0.1966	Dunnett's multiple comparisons test
		control vs. 0.5 µM			P=0.0159	Dunnett's multiple comparisons test
		control vs. 1 µM			P<0.0001	Dunnett's multiple comparisons test
		control vs. 10 µM			P<0.0001	Dunnett's multiple comparisons test
	CCK-8-48h			F (4, 20) = 1102	P<0.0001	Ordinary one-way ANOVA
		control vs. 0.1 µM			P<0.0001	Dunnett's multiple comparisons test
		control vs. 0.5 µM			P<0.0001	Dunnett's multiple comparisons test
		control vs. 1 µM			P<0.0001	Dunnett's multiple comparisons test
		control vs. 10 µM			P<0.0001	Dunnett's multiple comparisons test
	CCK-8-72h			F (4, 20) = 702.3	P<0.0001	Ordinary one-way ANOVA
		control vs. 0.1 µM			P<0.0001	Dunnett's multiple comparisons test
		control vs. 0.5 µM			P<0.0001	Dunnett's multiple comparisons test
		control vs. 1 µM			P<0.0001	Dunnett's multiple comparisons test
		control vs. 10 µM			P<0.0001	Dunnett's multiple comparisons test
	EDU-24h			F (4, 20) = 867.6	P<0.0001	Ordinary one-way ANOVA
		control vs. 0.1 µM			P<0.0001	Dunnett's multiple comparisons test
		control vs. 0.5 µM			P<0.0001	Dunnett's multiple comparisons test
		control vs. 1 µM			P=0.017	Dunnett's multiple comparisons test
		control vs. 10 µM			P<0.0001	Dunnett's multiple comparisons test
	EDU-48h			F (4, 20) = 1892	P<0.0001	Ordinary one-way ANOVA
		control vs. 0.1 µM			P=0.0034	Dunnett's multiple comparisons test
		control vs. 0.5 µM			P=0.9082	Dunnett's multiple comparisons test
		control vs. 1 µM			P<0.0001	Dunnett's multiple comparisons test
		control vs. 10 µM			P<0.0001	Dunnett's multiple comparisons test
